# Supplementary material for: Is Skin Coloration Measured by Reflectance Spectroscopy Related to Intake of Nutrient-Dense Foods? A Cross-Sectional Evaluation in Australian Young Adults
Source: Nutrients. 2017 Dec 23;10(1):11. doi: 10.3390/nu10010011 (PMC5793239; doi:10.3390/nu10010011)
Supplement: Supplementary file 1 [file nutrients-10-00011-s001.zip]

Archive with 2 entries (2 files):
- Supplementary Table 2_FAVVA.docx
- Supplementary Table 1_ARFS.docx
